# Supplementary material for: Three New Ent-Kaurane Diterpenes with Antibacterial Activity from Sigesbeckia orientalis
Source: Molecules. 2024 Sep 29;29(19):4631. doi: 10.3390/molecules29194631 (PMC11477649; doi:10.3390/molecules29194631)
Supplement: Supplementary file 1 [file molecules-29-04631-s001.zip]

Archive with 1 entries (1 files):
- molecules-3217408-supplementary.pdf
